# Supplementary material for: SIRT1 Promotes Host Protective Immunity against Toxoplasma gondii by Controlling the FoxO-Autophagy Axis via the AMPK and PI3K/AKT Signalling Pathways
Source: Int J Mol Sci. 2022 Nov 5;23(21):13578. doi: 10.3390/ijms232113578 (PMC9654124; doi:10.3390/ijms232113578)
Supplement: Supplementary file 1 [file ijms-23-13578-s001.zip]

Archive with 1 entries (1 files):
- ijms-1905762-supplementary.pdf
